# Supplementary material for: Short and Long-Read Sequencing Survey of the Dynamic Transcriptomes of African Swine Fever Virus and the Host Cells
Source: Front Genet. 2020 Jul 28;11:758. doi: 10.3389/fgene.2020.00758 (PMC7399366; doi:10.3389/fgene.2020.00758)
Supplement: Supplementary file 2 [file Table_2.XLSX]

## Sheet: Munka1
Mapped reads	69068
Min read length	58 bp
Max read length	68 bp
Mean read length	67.52
Overlapping read pairs	364 /1,05%
Duplicated reads (estimated)	37 051/53,64%
Duplication rate	0.3612
Clipped reads	45 837/66,37%
Mean coverage	50.1335
St Dev mean coverage	53.1682
Mean mapping quality	99.5
Mean insert size	445.27
St Dev	3880.12
P25/median/P75	223/274/346
Insertions	242
Mapped reads with at least one insertion	0.0035
Deletions	396
Mapped reads with at least one deletion	0.0057
Homopolymer INDELs	0.7665
