# Supplementary material for: Short and Long-Read Sequencing Survey of the Dynamic Transcriptomes of African Swine Fever Virus and the Host Cells
Source: Front Genet. 2020 Jul 28;11:758. doi: 10.3389/fgene.2020.00758 (PMC7399366; doi:10.3389/fgene.2020.00758)
Supplement: Supplementary file 3 [file Table_3.XLSX]

## Sheet: Munka1
Process	Reagent	Supplier
Propagation of cells	RPMI 1640	Lonza
Propagation of cells	L-Glutamine	Lonza
Propagation of cells	Fetal Bovine Serum	Euro Clone
Propagation of cells	Antibiotic-Antimycotic solution	Gibco/Thermo Fisher Sci
Propagation of cells	Non-essential Amino Acid Solution	Lonza
Total RNA purification	NucleoSpin® RNA	Macherey-Nagel
Isolation of polyA(+) RNA	Oligotex mRNA Mini Kit	Qiagen
Ribodepletion	RiboMinus™ Eukaryote System v2	Invitrogen/Thermo Fisher Sci
Measurement of RNA quantity	Qubit RNA BR (Broad-Range) Assay Kit	Invitrogen/Thermo Fisher Sci
Measurement of RNA quantity	Qubit RNA HS Assay Kit	Invitrogen/Thermo Fisher Sci
Determination of RNA quality	RNA ScreenTape	Agilent
Determination of RNA quality	RNA Sample Buffer	Agilent
Library preparation: ONT dRNA-Seq	Direct RNA Sequencing Kit	Oxford Nanopore Technologies
Library preparation: ONT dRNA-Seq	SuperScript III Reverse Transcriptase	Invitrogen/Thermo Fisher Sci
Library preparation: ONT dRNA-Seq	NEBNext Quick Ligation Module	New England Biolabs
Library preparation: ONT dRNA-Seq	T4 DNA Ligase	New England Biolabs
Library prep: ONT dRNA-, dcDNA-, amplified cDNA-Seq	dNTPs	New England Biolabs
Library prep: ONT dRNA-Seq, dcDNA-Seq, amplified cDNA-Seq	UltraPure™ DNase/RNase-Free DW	Invitrogen/Thermo Fisher Sci
Library preparation: ONT dRNA-Seq	Agencourt RNAClean XP Beads	Beckman Coulter
Library preparation: ONT dcDNA-Seq	Direct cDNA Sequencing Kit	Oxford Nanopore Technologies
Library prep: ONT dcDNA-Seq, acDNA-Seq, Illumina qRNA-Seq	Agencourt AMPure XP beads	Beckman Coulter
Library preparation: ONT dcDNA-Seq	NEB Blunt/TA Ligase Master Mix	New England Biolabs
Library preparation: ONT dcDNA-Seq, amplified cDNA-Seq	LongAmp Taq 2X Master Mix	New England Biolabs
Library preparation: ONT dcDNA-Seq, amplified cDNA-Seq	RNaseOUT	Life Tech/Thermo Fisher Sci
Library preparation: ONT dcDNA-Seq	NEBNext End repair / dA-tailing Module	Oxford Nanopore Technologies
Library preparation: ONT dcDNA-Seq, amplified cDNA-Seq	Maxima H Minus Reverse Transcriptase	Thermo Fisher Sci
Library preparation: ONT dcDNA-Seq	RNase Cocktail Enzyme Mix	Invitrogen/Thermo Fisher Sci
Library preparation: ONT amplified cDNA-Seq	PCR Barcoding Kit	Oxford Nanopore Technologies
Library preparation: ONT amplified cDNA-Seq	cDNA-PCR Sequencing Kit	Oxford Nanopore Technologies
Library preparation: ONT amplified cDNA-Seq	Exonuclease I	New England Biolabs
Library preparation: Illumina qRNA-Seq	NEXTflex® Rapid Directional qRNA-Seq Kit	PerkinElmer
Sequencing: ONT dRNA-Seq, dcDNA-Seq, amplified cDNA-Seq	Flow Cell Priming Kit	Oxford Nanopore Technologies
Sequencing: Illumina qRNA-Seq	MiSeq Reagent Kit v3 (150 cycles)	Illumina
