# Supplementary material for: Short and Long-Read Sequencing Survey of the Dynamic Transcriptomes of African Swine Fever Virus and the Host Cells
Source: Front Genet. 2020 Jul 28;11:758. doi: 10.3389/fgene.2020.00758 (PMC7399366; doi:10.3389/fgene.2020.00758)
Supplement: Supplementary file 4 [file Table_4.XLSX]

## Sheet: Munka1
Sample	Barcode	Sequence
Animal #1/4 h	A1(BC01)	AAGAAAGTTGTCGGTGTCTTTGTG
Animal #2/4 h	A2(BC02)	TCGATTCCGTTTGTAGTCGTCTGT
Animal #1/8 h	A3(BC03)	GAGTCTTGTGTCCCAGTTACCAGG
Animal #2/8 h	A4(BC04)	TTCGGATTCTATCGTGTTTCCCTA
Animal #1/12 h	A5(BC05)	CTTGTCCAGGGTTTGTGTAACCTT
Animal #2/12 h	A6(BC06)	TTCTCGCAAAGGCAGAAAGTAGTC
Animal #1/20 h	A7(BC07)	GTGTTACCGTGGGAATGAATCCTT
Animal #2/20 h	A8(BC08)	TTCAGGGAACAAACCAAGTTACGT
