# Supplementary material for: Short and Long-Read Sequencing Survey of the Dynamic Transcriptomes of African Swine Fever Virus and the Host Cells
Source: Front Genet. 2020 Jul 28;11:758. doi: 10.3389/fgene.2020.00758 (PMC7399366; doi:10.3389/fgene.2020.00758)
Supplement: Supplementary file 5 [file Table_5.XLSX]

## Sheet: Munka1
Cycle step	Temperature	Time	No. of cycles
Initial denaturation	95°C	30 s	1
Denaturation	95°C	15 s	14
Annealing	62°C	15 s	14
Extension	65°C	4 min	14
Final extension	65°C	6 min	1
